# Supplementary material for: The lysine‐specific methyltransferase KMT2C/MLL3 regulates DNA repair components in cancer
Source: EMBO Rep. 2019 Jan 21;20(3):e46821. doi: 10.15252/embr.201846821 (PMC6399616; doi:10.15252/embr.201846821)
Supplement: Supplementary file 5 — Source Data for Expanded View [file EMBR-20-e46821-s008.zip]

Archive with 2 entries (2 files):
- embr201846821-sup-0009-SDataFigEV4.pdf
- embr201846821-sup-0008-SDataFigEV2.pdf
